# Supplementary material for: Small Molecule Cocktail DLC79 Suppresses Gliomagenesis by Activating Ascl1 and Remodeling Transcriptome
Source: Cells. 2026 Jan 22;15(2):211. doi: 10.3390/cells15020211 (PMC12839642; doi:10.3390/cells15020211)
Supplement: Supplementary file 1 [file cells-15-00211-s001.zip]

Archive with 1 entries (1 files):
- cells-4061062-supplementary.pdf
